# Supplementary material for: Methyl 2-methyl-3,5-dinitro­benzoate
Source: Acta Crystallogr Sect E Struct Rep Online. 2010 Jan 9;66(Pt 2):o288. doi: 10.1107/S1600536809055494 (PMC2979943; doi:10.1107/S1600536809055494)
Supplement: Supplementary file 1 [file e-66-0o288-sup1.cif]

##############################################################################
###                                                                        ###
###        Electronic paper (Acta Crystallographica Section E)             ###
###                                                                        ###
##############################################################################
#                                                                            #
# This CIF contains the data in a paper accepted for publication in Acta     #
# Crystallographica Section E. It conforms to the requirements of Notes      #
# for Authors for Section E, and has been peer reviewed under the auspices   #
# of the IUCr Commission on Journals.                                        #
#                                                                            #
# Full details of the Crystallographic Information File format               #
# are given in the paper "The Crystallographic Information File (CIF):       #
# a New Standard Archive File for Crystallography" by S. R. Hall, F. H.      #
# Allen and I. D. Brown [Acta Cryst. (1991), A47, 655-685].                  #
#                                                                            #
# The current version of the core CIF dictionary is obtainable from          #
# ftp://ftp.iucr.org/pub/cif_core.dic. The current version number is 2.4.    #
#                                                                            #
# Software is freely available for graphical display of the structure(s) in  #
# this CIF.  For information consult the CIF home page http://www.iucr.org/  #
# cif/home.html                                                              #
#                                                                            #
# This file may be used for bona fide research purposes within the           #
# scientific community so long as proper attribution is given to the journal # 
# article from which it was obtained.                                        #
#                                                                            #
##############################################################################
                                             
data_global
_audit_creation_method     ?
_journal_date_recd_electronic     2009-12-26
_journal_date_accepted     2009-12-27
_journal_name_full     'Acta Crystallographica, Section E'
_journal_year     2010
_journal_volume     66
_journal_issue      2
_journal_page_first     o288
_journal_page_last     o288
_journal_paper_category     QO
_journal_coeditor_code     HB5296
_publ_contact_author
;
Muhammad Nawaz Tahir
University of Sargodha
Department of Physics
Sargodha
Pakistan
;
_publ_contact_author_email     'dmntahir_uos@yahoo.com'
_publ_contact_author_fax     '0092 48 32 22 121'
_publ_contact_author_phone     '0092 48 92 30 914'
_publ_section_title
;
Methyl 2-methyl-3,5-dinitrobenzoate
;
loop_
    _publ_author_name
    _publ_author_address
    'Raza, Abdul Rauf'
;
Department of Chemistry
University of Sargodha
Sargodha
Pakistan
;
    'Aisha Saddiqa'
;
Department of Chemistry
University of Sargodha
Sargodha
Pakistan
;
    'Tahir, M. Nawaz'
;
Department of Physics
University of Sargodha
Sargodha
Pakistan
;
    'Danish, Muhammad'
;
Department of Chemistry
University of Sargodha
Sargodha
Pakistan
;
    'Mohammad Saeed Iqbal'
;
Department of Chemistry
Government College University
Lahore
Pakistan
;
data_I
_audit_creation_method     SHELXL-97
_chemical_name_systematic
;
Methyl 2-methyl-3,5-dinitrobenzoate
;
_chemical_name_common     ?
_chemical_formula_moiety     'C9 H8 N2 O6'
_chemical_formula_sum     'C9 H8 N2 O6'
_chemical_formula_iupac     'C9 H8 N2 O6'
_chemical_formula_weight     240.17
_symmetry_cell_setting     orthorhombic
_symmetry_space_group_name_H-M     'P 21 21 21'
_symmetry_space_group_name_Hall     'P 2ac 2ab'
loop_
    _symmetry_equiv_pos_site_id
    _symmetry_equiv_pos_as_xyz
    1 x,y,z
    2 1/2-x,-y,1/2+z
    3 1/2+x,1/2-y,-z
    4 -x,1/2+y,1/2-z
_cell_length_a     6.7948(5)
_cell_length_b     8.8478(8)
_cell_length_c     17.3539(17)
_cell_angle_alpha     90
_cell_angle_beta     90
_cell_angle_gamma     90
_cell_volume     1043.30(16)
_cell_formula_units_Z     4
_cell_measurement_reflns_used     1510
_cell_measurement_theta_min     2.35
_cell_measurement_theta_max     28.31
_cell_measurement_temperature     296(2)
_exptl_crystal_description     needle
_exptl_crystal_colour     Colourless
_exptl_crystal_size_max     0.30
_exptl_crystal_size_mid     0.10
_exptl_crystal_size_min     0.09
_exptl_crystal_density_diffrn     1.529
_exptl_crystal_density_meas     ?
_exptl_crystal_density_method     'not measured'
_exptl_crystal_F_000     496
_exptl_absorpt_coefficient_mu     0.131
_exptl_absorpt_correction_type     multi-scan
_exptl_absorpt_process_details     '(SADABS; Bruker, 2005)'
_exptl_absorpt_correction_T_min     0.985
_exptl_absorpt_correction_T_max     0.987
_exptl_special_details
;
;
_diffrn_ambient_temperature     296(2)
_diffrn_radiation_type     MoK\a
_diffrn_radiation_wavelength     0.71073
_diffrn_radiation_source     'fine-focus sealed tube'
_diffrn_radiation_monochromator     graphite
_diffrn_measurement_device_type     'Bruker Kappa APEXII CCD'
_diffrn_measurement_method     \w
_diffrn_detector_area_resol_mean     7.40
_diffrn_reflns_number     6284
_diffrn_reflns_av_R_equivalents     0.0339
_diffrn_reflns_av_sigmaI/netI     0.0376
_diffrn_reflns_theta_min     2.35
_diffrn_reflns_theta_max     28.31
_diffrn_reflns_theta_full     28.31
_diffrn_measured_fraction_theta_max     0.999
_diffrn_measured_fraction_theta_full     0.999
_diffrn_reflns_limit_h_min     -5
_diffrn_reflns_limit_h_max     9
_diffrn_reflns_limit_k_min     -11
_diffrn_reflns_limit_k_max     9
_diffrn_reflns_limit_l_min     -23
_diffrn_reflns_limit_l_max     21
_diffrn_standards_number     0
_diffrn_standards_interval_count     ?
_diffrn_standards_interval_time     ?
_diffrn_standards_decay_%     ?
_refine_special_details
;
Refinement of <i>F</i>^2^ against ALL reflections. The weighted <i>R</i>-factor
<i>wR</i> and goodness of fit <i>S</i> are based on <i>F</i>^2^, conventional
<i>R</i>-factors <i>R</i> are based on <i>F</i>, with <i>F</i> set to zero for
negative <i>F</i>^2^. The threshold expression of <i>F</i>^2^ >
\s(<i>F</i>^2^) is used only for calculating <i>R</i>-factors(gt) <i>etc</i>.
and is not relevant to the choice of reflections for refinement.
<i>R</i>-factors based on <i>F</i>^2^ are statistically about twice as large
as those based on <i>F</i>, and <i>R</i>- factors based on ALL data will be
even larger.
;
_reflns_number_total     1510
_reflns_number_gt     1001
_reflns_threshold_expression     I>2\s(I)
_refine_ls_structure_factor_coef     Fsqd
_refine_ls_matrix_type     full
_refine_ls_R_factor_all     0.0765
_refine_ls_R_factor_gt     0.0407
_refine_ls_wR_factor_gt     0.0861
_refine_ls_wR_factor_ref     0.0974
_refine_ls_goodness_of_fit_ref     1.021
_refine_ls_restrained_S_all     1.021
_refine_ls_number_reflns     1510
_refine_ls_number_parameters     156
_refine_ls_number_restraints     0
_refine_ls_hydrogen_treatment     constr
_refine_ls_weighting_scheme     calc
_refine_ls_weighting_details
         'calc w=1/[\s^2^(Fo^2^)+(0.0444P)^2^+0.0609P] where P=(Fo^2^+2Fc^2^)/3'
_atom_sites_solution_hydrogens     geom
_atom_sites_solution_primary     direct
_atom_sites_solution_secondary     difmap
_refine_ls_shift/su_max     0.000
_refine_ls_shift/su_mean     0.000
_refine_diff_density_max     0.163
_refine_diff_density_min     -0.165
loop_
    _atom_type_symbol
    _atom_type_description
    _atom_type_scat_dispersion_real
    _atom_type_scat_dispersion_imag
    _atom_type_scat_source
    O O 0.0106 0.0060 'International Tables Vol C Tables 4.2.6.8 and 6.1.1.4'
    N N 0.0061 0.0033 'International Tables Vol C Tables 4.2.6.8 and 6.1.1.4'
    H H 0.0000 0.0000 'International Tables Vol C Tables 4.2.6.8 and 6.1.1.4'
    C C 0.0033 0.0016 'International Tables Vol C Tables 4.2.6.8 and 6.1.1.4'
_computing_data_collection     'APEX2 (Bruker, 2007)'
_computing_cell_refinement     'SAINT (Bruker, 2007)'
_computing_data_reduction     'SAINT (Bruker, 2007)'
_computing_structure_solution     'SHELXS97 (Sheldrick, 2008)'
_computing_structure_refinement     'SHELXL97 (Sheldrick, 2008)'
_computing_molecular_graphics
                              'ORTEP-3 (Farrugia, 1997) and PLATON (Spek, 2009)'
_computing_publication_material
;
WinGX (Farrugia, 1999) and PLATON (Spek, 2009)
;
loop_
    _atom_site_type_symbol
    _atom_site_label
    _atom_site_fract_x
    _atom_site_fract_y
    _atom_site_fract_z
    _atom_site_U_iso_or_equiv
    _atom_site_thermal_displace_type
    _atom_site_calc_flag
    _atom_site_refinement_flags
    _atom_site_occupancy
    O O1 0.7519(3) 0.6592(2) 0.08307(14) 0.0613(8) Uani . . 1.000
    O O2 0.9455(3) 0.4581(2) 0.07824(14) 0.0640(8) Uani . . 1.000
    O O3 0.4935(4) -0.0440(3) 0.14759(15) 0.0822(10) Uani . . 1.000
    O O4 0.2279(3) 0.0187(2) 0.08784(14) 0.0704(9) Uani . . 1.000
    O O5 0.0268(4) 0.4613(3) 0.26197(17) 0.0929(10) Uani . . 1.000
    O O6 0.1892(3) 0.6626(3) 0.23914(14) 0.0731(9) Uani . . 1.000
    N N1 0.3765(4) 0.0489(3) 0.12346(13) 0.0495(8) Uani . . 1.000
    N N2 0.1635(3) 0.5275(3) 0.23353(14) 0.0552(10) Uani . . 1.000
    C C1 0.6122(3) 0.4298(3) 0.11981(14) 0.0356(8) Uani . . 1.000
    C C2 0.5898(3) 0.2738(3) 0.10750(14) 0.0348(8) Uani . . 1.000
    C C3 0.4175(4) 0.2112(3) 0.13733(14) 0.0388(8) Uani . . 1.000
    C C4 0.2759(4) 0.2888(3) 0.17786(15) 0.0417(9) Uani . . 1.000
    C C5 0.3090(4) 0.4397(3) 0.18916(15) 0.0393(8) Uani . . 1.000
    C C6 0.4714(4) 0.5114(3) 0.16018(15) 0.0414(9) Uani . . 1.000
    C C7 0.7890(4) 0.5130(3) 0.09141(16) 0.0403(9) Uani . . 1.000
    C C8 0.9151(5) 0.7524(3) 0.0570(3) 0.0850(16) Uani . . 1.000
    C C9 0.7325(4) 0.1820(3) 0.06173(17) 0.0491(10) Uani . . 1.000
    H H4 0.16360 0.24127 0.19659 0.0500 Uiso . . 1.000
    H H6 0.48749 0.61477 0.16753 0.0497 Uiso . . 1.000
    H H8A 1.02426 0.74060 0.09162 0.1274 Uiso . . 1.000
    H H8B 0.87514 0.85644 0.05607 0.1274 Uiso . . 1.000
    H H8C 0.95366 0.72162 0.00616 0.1274 Uiso . . 1.000
    H H9A 0.83335 0.14382 0.09519 0.0737 Uiso . . 1.000
    H H9B 0.79104 0.24423 0.02263 0.0737 Uiso . . 1.000
    H H9C 0.66471 0.09904 0.03793 0.0737 Uiso . . 1.000
loop_
    _atom_site_aniso_label
    _atom_site_aniso_U_11
    _atom_site_aniso_U_22
    _atom_site_aniso_U_33
    _atom_site_aniso_U_12
    _atom_site_aniso_U_13
    _atom_site_aniso_U_23
    O1 0.0486(11) 0.0371(11) 0.0983(17) -0.0068(9) 0.0159(12) 0.0010(11)
    O2 0.0356(10) 0.0614(13) 0.0950(17) 0.0043(10) 0.0103(11) 0.0042(13)
    O3 0.104(2) 0.0439(13) 0.0988(19) 0.0038(14) -0.0224(16) 0.0074(12)
    O4 0.0598(13) 0.0670(14) 0.0843(17) -0.0270(11) -0.0044(13) -0.0147(13)
    O5 0.0706(16) 0.0951(18) 0.113(2) -0.0172(15) 0.0572(16) -0.0307(16)
    O6 0.0693(15) 0.0584(15) 0.0916(19) 0.0121(12) 0.0221(14) -0.0147(13)
    N1 0.0574(15) 0.0460(15) 0.0450(14) -0.0120(13) 0.0060(12) -0.0029(11)
    N2 0.0467(14) 0.0669(19) 0.0520(16) 0.0031(13) 0.0099(12) -0.0151(14)
    C1 0.0305(12) 0.0395(16) 0.0367(14) -0.0004(11) -0.0031(11) -0.0010(11)
    C2 0.0325(13) 0.0404(15) 0.0315(13) 0.0011(12) -0.0033(11) 0.0000(11)
    C3 0.0438(15) 0.0372(15) 0.0355(14) -0.0059(13) -0.0059(12) 0.0005(11)
    C4 0.0354(14) 0.0507(17) 0.0389(16) -0.0069(13) 0.0014(12) 0.0003(13)
    C5 0.0311(13) 0.0474(16) 0.0395(15) 0.0006(12) 0.0022(10) -0.0071(12)
    C6 0.0380(14) 0.0405(15) 0.0457(16) -0.0013(12) -0.0032(12) -0.0018(12)
    C7 0.0357(14) 0.0414(16) 0.0437(16) -0.0032(12) -0.0005(12) -0.0011(12)
    C8 0.066(2) 0.049(2) 0.140(4) -0.0214(17) 0.028(2) 0.010(2)
    C9 0.0468(15) 0.0458(16) 0.0547(19) 0.0022(13) 0.0062(15) -0.0038(13)
_geom_special_details
;
Bond distances, angles <i>etc</i>. have been calculated using the rounded
fractional coordinates. All su's are estimated from the variances of the
(full) variance-covariance matrix. The cell e.s.d.'s are taken into account in
the estimation of distances, angles and torsion angles
;
loop_
    _geom_bond_atom_site_label_1
    _geom_bond_atom_site_label_2
    _geom_bond_site_symmetry_1
    _geom_bond_site_symmetry_2
    _geom_bond_distance
    _geom_bond_publ_flag
    O1 C7 . . 1.326(3) no
    O1 C8 . . 1.454(4) no
    O2 C7 . . 1.191(3) no
    O3 N1 . . 1.218(4) no
    O4 N1 . . 1.214(3) no
    O5 N2 . . 1.204(4) no
    O6 N2 . . 1.212(4) no
    N1 C3 . . 1.482(4) no
    N2 C5 . . 1.474(4) no
    C1 C2 . . 1.405(4) no
    C1 C6 . . 1.388(4) no
    C1 C7 . . 1.493(4) no
    C2 C3 . . 1.395(3) no
    C2 C9 . . 1.494(4) no
    C3 C4 . . 1.375(4) no
    C4 C5 . . 1.368(4) no
    C5 C6 . . 1.369(4) no
    C4 H4 . . 0.9300 no
    C6 H6 . . 0.9300 no
    C8 H8A . . 0.9600 no
    C8 H8B . . 0.9600 no
    C8 H8C . . 0.9600 no
    C9 H9A . . 0.9600 no
    C9 H9B . . 0.9600 no
    C9 H9C . . 0.9600 no
loop_
    _geom_angle_atom_site_label_1
    _geom_angle_atom_site_label_2
    _geom_angle_atom_site_label_3
    _geom_angle_site_symmetry_1
    _geom_angle_site_symmetry_2
    _geom_angle_site_symmetry_3
    _geom_angle
    _geom_angle_publ_flag
    C7 O1 C8 . . . 116.3(2) no
    O3 N1 O4 . . . 124.7(3) no
    O3 N1 C3 . . . 118.4(3) no
    O4 N1 C3 . . . 116.9(2) no
    O5 N2 O6 . . . 123.9(3) no
    O5 N2 C5 . . . 118.4(3) no
    O6 N2 C5 . . . 117.7(2) no
    C2 C1 C6 . . . 120.9(2) no
    C2 C1 C7 . . . 121.4(2) no
    C6 C1 C7 . . . 117.7(2) no
    C1 C2 C3 . . . 115.1(2) no
    C1 C2 C9 . . . 123.0(2) no
    C3 C2 C9 . . . 121.8(2) no
    N1 C3 C2 . . . 118.8(2) no
    N1 C3 C4 . . . 115.8(2) no
    C2 C3 C4 . . . 125.4(2) no
    C3 C4 C5 . . . 116.5(2) no
    N2 C5 C4 . . . 118.6(2) no
    N2 C5 C6 . . . 119.2(2) no
    C4 C5 C6 . . . 122.2(3) no
    C1 C6 C5 . . . 120.0(2) no
    O1 C7 O2 . . . 123.1(3) no
    O1 C7 C1 . . . 111.4(2) no
    O2 C7 C1 . . . 125.5(2) no
    C3 C4 H4 . . . 122.00 no
    C5 C4 H4 . . . 122.00 no
    C1 C6 H6 . . . 120.00 no
    C5 C6 H6 . . . 120.00 no
    O1 C8 H8A . . . 109.00 no
    O1 C8 H8B . . . 109.00 no
    O1 C8 H8C . . . 109.00 no
    H8A C8 H8B . . . 109.00 no
    H8A C8 H8C . . . 109.00 no
    H8B C8 H8C . . . 110.00 no
    C2 C9 H9A . . . 109.00 no
    C2 C9 H9B . . . 109.00 no
    C2 C9 H9C . . . 109.00 no
    H9A C9 H9B . . . 109.00 no
    H9A C9 H9C . . . 110.00 no
    H9B C9 H9C . . . 109.00 no
loop_
    _geom_torsion_atom_site_label_1
    _geom_torsion_atom_site_label_2
    _geom_torsion_atom_site_label_3
    _geom_torsion_atom_site_label_4
    _geom_torsion_site_symmetry_1
    _geom_torsion_site_symmetry_2
    _geom_torsion_site_symmetry_3
    _geom_torsion_site_symmetry_4
    _geom_torsion
    _geom_torsion_publ_flag
    C8 O1 C7 O2 . . . . -0.4(5) no
    C8 O1 C7 C1 . . . . 178.9(3) no
    O3 N1 C3 C2 . . . . 60.3(3) no
    O3 N1 C3 C4 . . . . -121.3(3) no
    O4 N1 C3 C2 . . . . -119.0(3) no
    O4 N1 C3 C4 . . . . 59.4(3) no
    O5 N2 C5 C4 . . . . 4.3(4) no
    O5 N2 C5 C6 . . . . -176.2(3) no
    O6 N2 C5 C4 . . . . -175.8(3) no
    O6 N2 C5 C6 . . . . 3.7(4) no
    C6 C1 C2 C3 . . . . 1.1(3) no
    C6 C1 C2 C9 . . . . 177.4(2) no
    C7 C1 C2 C3 . . . . 179.9(2) no
    C7 C1 C2 C9 . . . . -3.8(4) no
    C2 C1 C6 C5 . . . . 0.6(4) no
    C7 C1 C6 C5 . . . . -178.3(2) no
    C2 C1 C7 O1 . . . . 157.0(2) no
    C2 C1 C7 O2 . . . . -23.7(4) no
    C6 C1 C7 O1 . . . . -24.1(3) no
    C6 C1 C7 O2 . . . . 155.2(3) no
    C1 C2 C3 N1 . . . . 176.8(2) no
    C1 C2 C3 C4 . . . . -1.4(4) no
    C9 C2 C3 N1 . . . . 0.4(4) no
    C9 C2 C3 C4 . . . . -177.8(3) no
    N1 C3 C4 C5 . . . . -178.2(2) no
    C2 C3 C4 C5 . . . . 0.1(4) no
    C3 C4 C5 N2 . . . . -178.9(2) no
    C3 C4 C5 C6 . . . . 1.7(4) no
    N2 C5 C6 C1 . . . . 178.5(2) no
    C4 C5 C6 C1 . . . . -2.0(4) no
loop_
    _geom_hbond_atom_site_label_D
    _geom_hbond_atom_site_label_H
    _geom_hbond_atom_site_label_A
    _geom_hbond_site_symmetry_A
    _geom_hbond_distance_DH
    _geom_hbond_distance_HA
    _geom_hbond_distance_DA
    _geom_hbond_angle_DHA
    _geom_hbond_publ_flag
    C9 H9C O2 3_455 0.96 2.56 3.353(4) 140 yes
