# Supplementary material for: Methyl 2-methyl-3,5-dinitro­benzoate
Source: Acta Crystallogr Sect E Struct Rep Online. 2010 Jan 9;66(Pt 2):o288. doi: 10.1107/S1600536809055494 (PMC2979943; doi:10.1107/S1600536809055494)
Supplement: Supplementary file 2 [file e-66-0o288-Isup2.hkl]

#
# h,k,l, Fc-squared, Fo-squared, sigma(Fo-squared) and status flag
#
data_I
_shelx_title ' raza1_0m in P2(1)2(1)2(1)'
_shelx_refln_list_code          4
_shelx_F_calc_maximum      124.24
_exptl_crystal_F_000       496.00
_reflns_d_resolution_high  0.7494
 
loop_
 _symmetry_equiv_pos_as_xyz
 'x, y, z'
 '-x+1/2, -y, z+1/2'
 '-x, y+1/2, -z+1/2'
 'x+1/2, -y+1/2, -z'
 
_cell_length_a     6.7948
_cell_length_b     8.8478
_cell_length_c    17.3539
_cell_angle_alpha  90.000
_cell_angle_beta   90.000
_cell_angle_gamma  90.000
 
_shelx_F_squared_multiplier     1.000
 
loop_
 _refln_index_h
 _refln_index_k
 _refln_index_l
 _refln_F_squared_calc
 _refln_F_squared_meas
 _refln_F_squared_sigma
 _refln_observed_status
   2   0   0      618.17      559.19      9.78 o
   4   0   0      841.53      801.49     23.40 o
   6   0   0      156.14      146.51     13.26 o
   8   0   0        0.97        3.89      8.91 o
   1   1   0      634.77      635.77      4.63 o
   2   1   0        3.28        2.33      0.75 o
   3   1   0       34.96       43.62      1.61 o
   4   1   0      319.08      284.79      5.60 o
   5   1   0      170.80      162.75      4.12 o
   6   1   0       32.71       24.54      7.33 o
   7   1   0      187.11      179.98     11.47 o
   8   1   0        2.90        1.02      8.35 o
   9   1   0        0.12       -9.16      9.61 o
   0   2   0     5767.40     5593.93     49.37 o
   1   2   0        3.49        3.26      0.82 o
   2   2   0      983.15      949.33      7.67 o
   3   2   0      770.79      791.01      6.90 o
   4   2   0      159.63      170.55      3.27 o
   5   2   0      122.14      127.32      4.51 o
   6   2   0      285.50      268.58     14.91 o
   7   2   0        1.41        2.67      8.28 o
   8   2   0        1.13       -5.38      8.67 o
   1   3   0     1386.92     1400.25     11.62 o
   2   3   0      343.35      334.66      6.38 o
   3   3   0      388.68      383.36      5.50 o
   4   3   0        3.61        3.25      1.27 o
   5   3   0        5.64        3.43      1.30 o
   6   3   0        3.60        3.33      1.16 o
   7   3   0       13.36       16.15      2.90 o
   8   3   0        4.93       -5.18      7.96 o
   0   4   0     5925.22     6013.79     59.42 o
   1   4   0       33.80       25.78      1.87 o
   2   4   0      484.00      502.86      5.88 o
   3   4   0      113.30      112.45      3.70 o
   4   4   0       29.05       28.45      1.95 o
   5   4   0       14.41       14.65      1.90 o
   6   4   0       14.64        9.69      2.83 o
   7   4   0        0.10        4.13      7.96 o
   8   4   0        4.87       17.34     10.40 o
   1   5   0        9.03        6.98      1.63 o
   2   5   0        6.46        4.62      1.44 o
   3   5   0        6.40        2.95      1.27 o
   4   5   0       21.84       18.37      2.36 o
   5   5   0       24.57       24.78      2.87 o
   6   5   0        0.27       -2.37      2.37 o
   7   5   0        3.04        3.00      2.76 o
   8   5   0        5.31       20.60     10.77 o
   0   6   0      339.98      365.54     14.22 o
   1   6   0       16.20       14.63      2.52 o
   2   6   0      535.68      515.27      7.61 o
   3   6   0       97.43      102.89      4.24 o
   4   6   0      487.89      442.30     11.98 o
   5   6   0       81.92       85.82      5.92 o
   6   6   0        0.56        5.80      3.10 o
   7   6   0        3.68        7.29      3.51 o
   1   7   0       30.25       27.51      8.20 o
   2   7   0      174.89      180.69      6.46 o
   3   7   0      692.13      681.55     15.05 o
   4   7   0       13.57       13.37      4.09 o
   5   7   0       24.83       33.21      4.76 o
   6   7   0        7.91        9.29      7.30 o
   7   7   0        0.10        2.78      3.64 o
   0   8   0       87.18       80.86      8.72 o
   1   8   0        3.87        5.62      3.42 o
   2   8   0        7.47        5.01      3.27 o
   3   8   0       43.22       54.88      5.44 o
   4   8   0        2.20        0.22      3.45 o
   5   8   0       21.85       15.76      5.59 o
   6   8   0        0.16       -3.92      3.92 o
   1   9   0        3.51        1.62      4.12 o
   2   9   0        0.42       -0.24      4.62 o
   3   9   0        3.73        1.18      5.32 o
   4   9   0        0.14        0.60      5.07 o
   5   9   0        0.00       -0.03      5.02 o
   0  10   0       51.08       61.45      9.69 o
   1  10   0        4.34       -0.41      5.67 o
   2  10   0        2.43        4.42      6.00 o
   3  10   0        4.62        8.04      5.94 o
   4  10   0        6.95        9.12      6.99 o
   1  11   0        2.30        5.21      7.00 o
   2  11   0        3.65        2.40      6.80 o
   3  11   0       17.60       31.04      9.40 o
   1   0   1      415.68      390.63      2.84 o
   2   0   1     1135.07     1158.42      9.07 o
   3   0   1      169.58      156.56      4.06 o
   4   0   1      252.04      245.29      6.60 o
   5   0   1      177.32      169.29      9.15 o
   6   0   1      104.07       89.23      8.08 o
   7   0   1        2.26       10.71      5.86 o
   8   0   1        5.77       -4.80      7.77 o
   9   0   1       22.47        1.24     11.50 o
   0   1   1      839.49      780.41      5.68 o
   1   1   1      790.53      820.09      4.15 o
   2   1   1      865.18      858.81      3.81 o
   3   1   1       89.16       95.11      1.37 o
   4   1   1       75.41       84.31      1.94 o
   5   1   1       55.43       54.66      3.86 o
   6   1   1      204.28      200.10     10.10 o
   7   1   1        9.42        7.07      5.80 o
   8   1   1        4.30        4.94      5.30 o
   9   1   1        3.43       -3.29     10.09 o
   0   2   1      160.33      134.90      2.15 o
   1   2   1      221.77      217.35      1.81 o
   2   2   1     1267.99     1241.18      6.30 o
   3   2   1     1544.29     1674.98      9.09 o
   4   2   1       26.84       26.76      0.91 o
   5   2   1       45.24       46.22      1.93 o
   6   2   1       47.75       48.83      2.53 o
   7   2   1       45.94       36.30      5.94 o
   8   2   1        3.11        4.36      6.49 o
   0   3   1      190.08      181.52      3.22 o
   1   3   1      207.06      205.87      2.32 o
   2   3   1       93.66      102.92      2.34 o
   3   3   1       62.61       66.49      1.61 o
   4   3   1      137.63      135.59      2.17 o
   5   3   1        8.03        9.61      1.04 o
   6   3   1       62.58       59.14      2.12 o
   7   3   1        3.29        4.50      1.59 o
   8   3   1        1.44        3.43      6.53 o
   0   4   1     1558.24     1681.80     14.44 o
   1   4   1      971.13      965.43      7.61 o
   2   4   1      344.76      355.08      3.67 o
   3   4   1       42.50       47.66      1.64 o
   4   4   1      125.09      117.13      2.32 o
   5   4   1       79.14       77.01      2.27 o
   6   4   1       19.32       18.60      1.58 o
   7   4   1       11.66       10.75      2.09 o
   8   4   1        4.83        2.97      6.86 o
   0   5   1      596.68      678.36     13.15 o
   1   5   1      216.69      209.17      3.42 o
   2   5   1      161.73      163.10      2.89 o
   3   5   1       38.38       40.06      1.91 o
   4   5   1       15.90       16.59      1.45 o
   5   5   1        6.82        6.36      1.66 o
   6   5   1       43.01       37.21      4.62 o
   7   5   1       11.32        9.34      3.09 o
   8   5   1        0.12       -6.10      6.37 o
   0   6   1      142.79      140.80      6.41 o
   1   6   1      146.10      140.98      4.30 o
   2   6   1       66.80       66.57      2.26 o
   3   6   1      490.29      480.90      5.34 o
   4   6   1       61.39       55.43      3.57 o
   5   6   1       13.03       12.22      2.61 o
   6   6   1        0.32        1.23      3.52 o
   7   6   1        4.94        3.78      2.30 o
   0   7   1       35.26       38.34      5.61 o
   1   7   1        3.09        5.66      2.17 o
   2   7   1       28.08       27.11      2.75 o
   3   7   1       58.75       52.36      3.62 o
   4   7   1      115.56      105.11      4.68 o
   5   7   1        1.37       -1.77      2.97 o
   6   7   1       12.78       10.10      2.85 o
   7   7   1        9.83       11.92      3.16 o
   0   8   1      124.15      116.27      9.86 o
   1   8   1       39.07       28.79      3.17 o
   2   8   1      195.50      202.72      5.43 o
   3   8   1       46.21       47.61      3.66 o
   4   8   1        2.19        6.39      3.00 o
   5   8   1        0.61        2.91      2.77 o
   6   8   1        2.29        2.50      5.13 o
   0   9   1       67.46       63.61      8.72 o
   1   9   1       19.35       18.34      5.46 o
   2   9   1        3.49        8.05      3.98 o
   3   9   1        7.29        9.13      6.86 o
   4   9   1        5.87        2.43      4.80 o
   5   9   1        0.64       -1.59      3.63 o
   0  10   1        0.85       -3.53      3.53 o
   1  10   1       15.61       15.59      5.92 o
   2  10   1        2.63        0.01      3.81 o
   3  10   1        1.64        5.85      4.70 o
   4  10   1        6.47       13.02      5.09 o
   0  11   1        4.57       10.24      5.19 o
   1  11   1        5.44        1.41      4.67 o
   2  11   1        6.46       18.41      6.93 o
   3  11   1        7.36        8.63      6.36 o
   0   0   2      915.16      959.64     16.60 o
   1   0   2       49.65       43.09      2.93 o
   2   0   2      177.22      189.03      1.86 o
   3   0   2       89.90       98.32      2.51 o
   4   0   2        1.42        3.66      1.49 o
   5   0   2      137.21      131.20     11.11 o
   6   0   2      370.11      342.18     22.24 o
   7   0   2       47.31       47.24     10.39 o
   8   0   2        8.16        7.31      9.90 o
   9   0   2        0.80       -9.04      9.04 o
   0   1   2      682.52      658.47      5.88 o
   1   1   2     7228.22     6952.67     29.84 o
   2   1   2      978.27      998.49      4.67 o
   3   1   2      381.62      402.65      2.92 o
   4   1   2      171.03      180.80      2.39 o
   5   1   2      131.87      129.39      3.13 o
   6   1   2       17.48       17.08      3.01 o
   7   1   2      114.28      110.59      7.86 o
   8   1   2       28.30       18.59      7.33 o
   0   2   2     1739.29     1692.10     11.91 o
   1   2   2      747.73      737.29      3.76 o
   2   2   2      747.86      746.45      4.45 o
   3   2   2      598.55      627.85      4.04 o
   4   2   2       67.38       69.93      1.31 o
   5   2   2       60.26       58.15      1.97 o
   6   2   2      134.16      120.57      2.74 o
   7   2   2       10.12        8.02      2.29 o
   8   2   2        2.14        3.27      6.57 o
   0   3   2       74.58       76.67      2.09 o
   1   3   2      994.41     1013.84      5.97 o
   2   3   2      406.04      438.60      4.23 o
   3   3   2      655.17      697.20      4.87 o
   4   3   2      455.99      458.82      4.02 o
   5   3   2        7.77        8.83      1.25 o
   6   3   2       23.22       20.15      1.53 o
   7   3   2       66.96       70.36     14.16 o
   8   3   2       24.79       32.94      7.86 o
   0   4   2        4.58        5.15      1.26 o
   1   4   2      348.24      356.39      3.52 o
   2   4   2       21.46       20.07      1.36 o
   3   4   2      190.77      195.07      2.99 o
   4   4   2       88.94       91.62      2.18 o
   5   4   2       44.43       46.10      1.86 o
   6   4   2       78.29       70.95      2.47 o
   7   4   2        6.96        6.70      2.48 o
   8   4   2        4.73        5.36      6.77 o
   0   5   2        4.15        5.68      2.24 o
   1   5   2      232.51      216.05      3.45 o
   2   5   2        2.75        1.33      0.94 o
   3   5   2      341.60      334.33      4.59 o
   4   5   2       64.07       57.54      2.64 o
   5   5   2      135.75      123.68      4.01 o
   6   5   2       17.18       17.31      2.53 o
   7   5   2        3.00        6.14      2.22 o
   8   5   2        6.72        1.22      7.58 o
   0   6   2       14.35       13.45      3.04 o
   1   6   2       40.13       38.44      3.14 o
   2   6   2      148.92      148.77      3.09 o
   3   6   2      317.39      316.83      4.34 o
   4   6   2      124.86      118.60      4.66 o
   5   6   2        4.63        1.77      2.22 o
   6   6   2       77.06       74.86      4.18 o
   7   6   2        2.73        2.21      2.22 o
   0   7   2       20.50       20.04      4.47 o
   1   7   2      116.96      124.72      4.20 o
   2   7   2       17.34       18.35      2.34 o
   3   7   2      103.85      103.88      4.48 o
   4   7   2      153.75      143.24      5.37 o
   5   7   2        0.02        1.56      3.09 o
   6   7   2        6.39       10.02      2.86 o
   7   7   2        1.56        1.31      3.32 o
   0   8   2       18.82       18.53      4.00 o
   1   8   2       14.95       18.47      2.39 o
   2   8   2       34.10       40.35      3.26 o
   3   8   2        8.91        8.21      3.21 o
   4   8   2       23.72       25.09      3.86 o
   5   8   2        8.03       13.01      4.05 o
   6   8   2        0.42        0.08      3.03 o
   0   9   2        5.61        9.99      4.28 o
   1   9   2       34.58       34.09      3.83 o
   2   9   2       24.19       22.59      5.15 o
   3   9   2        4.02        8.05      3.52 o
   4   9   2        4.54        7.09      3.97 o
   5   9   2        3.47        2.03      4.38 o
   0  10   2        0.12        3.86      3.99 o
   1  10   2        4.21        1.09      7.74 o
   2  10   2        5.72        8.79      4.50 o
   3  10   2        2.61        2.39      4.22 o
   4  10   2        2.15        8.71      4.98 o
   0  11   2        3.73        7.96      7.10 o
   1  11   2        6.51        7.08      5.29 o
   2  11   2        7.08       11.09      5.05 o
   3  11   2        0.09       -0.50      4.69 o
   1   0   3     2213.78     2168.31     17.52 o
   2   0   3      225.67      232.68      2.79 o
   3   0   3      129.44      133.84      2.54 o
   4   0   3        4.42        7.97      1.92 o
   5   0   3       40.26       38.83      3.20 o
   6   0   3      178.93      167.43      7.16 o
   7   0   3       86.34      109.66     13.26 o
   8   0   3        0.17        6.78      8.88 o
   0   1   3     1832.33     1702.56     12.79 o
   1   1   3      444.70      447.62      3.07 o
   2   1   3      521.90      509.54      3.20 o
   3   1   3      141.30      147.46      1.83 o
   4   1   3      131.32      146.46      3.09 o
   5   1   3       15.49       17.69      1.65 o
   6   1   3      437.45      438.01      5.66 o
   7   1   3       13.23        8.76      6.02 o
   8   1   3        3.49        2.00      6.10 o
   0   2   3      206.19      198.16      2.82 o
   1   2   3      276.37      258.68      2.03 o
   2   2   3      801.63      828.11      5.75 o
   3   2   3      376.28      394.59      3.10 o
   4   2   3      351.07      363.01      3.02 o
   5   2   3       32.97       31.08      1.90 o
   6   2   3       31.59       34.43      2.17 o
   7   2   3      180.15      173.96      5.76 o
   8   2   3       22.48       20.34      7.11 o
   0   3   3      684.48      687.51      6.58 o
   1   3   3      131.97      113.37      1.72 o
   2   3   3      646.26      674.31      4.47 o
   3   3   3      441.07      440.10      3.92 o
   4   3   3      139.92      144.40      2.16 o
   5   3   3       47.60       50.45      2.41 o
   6   3   3       65.27       64.65      2.78 o
   7   3   3        5.34        4.16      1.61 o
   8   3   3        0.52        1.92      9.45 o
   0   4   3       74.70       79.36      3.03 o
   1   4   3       13.36       16.37      0.97 o
   2   4   3       10.86       10.88      0.97 o
   3   4   3       54.29       57.28      2.50 o
   4   4   3       41.07       42.30      1.60 o
   5   4   3       42.22       34.68      1.90 o
   6   4   3       67.58       63.54      2.42 o
   7   4   3       38.63       44.03      3.77 o
   8   4   3        4.29        6.77      8.89 o
   0   5   3      118.46      150.36      3.52 o
   1   5   3       79.99       92.50      2.12 o
   2   5   3      243.21      234.33      3.53 o
   3   5   3       26.03       27.33      1.65 o
   4   5   3      232.68      233.49      4.02 o
   5   5   3       91.11       90.63      3.58 o
   6   5   3       42.23       42.76      3.17 o
   7   5   3        0.95       -0.14      2.04 o
   8   5   3        0.33        0.46      4.24 o
   0   6   3        7.98       13.19      2.12 o
   1   6   3        5.03        4.80      1.39 o
   2   6   3       78.86       83.77      2.82 o
   3   6   3      179.25      172.59      3.73 o
   4   6   3       69.11       73.87      4.73 o
   5   6   3       17.51       17.08      3.56 o
   6   6   3        1.27        0.46      2.55 o
   7   6   3        3.12        2.75      2.64 o
   0   7   3       85.41       87.96      4.43 o
   1   7   3      146.34      141.50      3.60 o
   2   7   3      263.16      273.42      5.96 o
   3   7   3      126.81      123.24      4.81 o
   4   7   3       27.98       29.83      3.29 o
   5   7   3       19.08       20.34      3.19 o
   6   7   3        0.04        0.22      3.45 o
   7   7   3        8.82        9.15      3.89 o
   0   8   3       38.43       34.38      4.79 o
   1   8   3       31.17       35.28      3.41 o
   2   8   3       50.67       52.66      3.93 o
   3   8   3       27.63       23.73      3.97 o
   4   8   3       12.65       22.84      4.30 o
   5   8   3        0.09        3.18      3.05 o
   6   8   3       21.35       25.26      7.24 o
   0   9   3       35.68       22.67      5.57 o
   1   9   3      112.67      115.77      5.63 o
   2   9   3        9.78        5.94      6.41 o
   3   9   3       27.30       29.29      6.97 o
   4   9   3       11.45       12.92      3.80 o
   5   9   3        3.60        9.69      4.25 o
   0  10   3        0.44       -3.32      3.32 o
   1  10   3        0.23        2.78      4.30 o
   2  10   3        1.31        4.18      3.97 o
   3  10   3       11.92       21.11      5.46 o
   4  10   3        5.48        2.83      4.44 o
   0  11   3        3.77       -6.15      6.15 o
   1  11   3        8.41        3.04      4.73 o
   2  11   3        6.37       11.05      5.28 o
   3  11   3        4.03        3.91      5.15 o
   0   0   4     7157.89     7101.58    127.73 o
   1   0   4    10584.21    10506.11     78.41 o
   2   0   4      303.91      305.69      4.64 o
   3   0   4        0.26       -0.21      0.74 o
   4   0   4        0.00        0.47      0.87 o
   5   0   4      243.07      238.73      7.35 o
   6   0   4      325.85      337.89      9.00 o
   7   0   4        1.76       -0.31      1.32 o
   8   0   4       13.45       17.39      9.66 o
   0   1   4       86.34       68.42      2.49 o
   1   1   4     6730.99     6607.98     32.03 o
   2   1   4     1195.44     1248.18      8.89 o
   3   1   4      127.34      140.08      2.00 o
   4   1   4       97.37       94.75      2.29 o
   5   1   4       55.55       50.83      2.34 o
   6   1   4       49.25       49.02      3.63 o
   7   1   4        5.30        5.19      1.26 o
   8   1   4        2.87       -5.92      5.92 o
   0   2   4      622.89      634.05      5.91 o
   1   2   4      783.62      777.32      4.60 o
   2   2   4       95.09      101.10      1.75 o
   3   2   4      461.03      416.21      3.32 o
   4   2   4      111.04      124.74      2.00 o
   5   2   4       49.36       44.73      2.29 o
   6   2   4        2.49        1.94      1.43 o
   7   2   4      124.50      127.89      5.69 o
   8   2   4        5.72       -0.66      6.06 o
   0   3   4       19.81       18.85      1.34 o
   1   3   4      395.84      382.76      3.36 o
   2   3   4       95.08       98.53      1.70 o
   3   3   4       37.49       36.63      1.42 o
   4   3   4       53.37       57.32      1.64 o
   5   3   4       16.81       16.55      1.51 o
   6   3   4        0.68        1.07      1.78 o
   7   3   4       12.58       15.37      4.60 o
   8   3   4        5.98        3.53      6.79 o
   0   4   4      728.52      787.26      9.75 o
   1   4   4      245.35      255.98      3.17 o
   2   4   4        6.98       10.33      0.99 o
   3   4   4      365.15      399.91      4.32 o
   4   4   4       49.99       52.13      1.74 o
   5   4   4       18.30       20.26      1.60 o
   6   4   4       24.95       22.93      1.90 o
   7   4   4       13.69       15.11      5.62 o
   8   4   4        3.31        7.67      7.41 o
   0   5   4       65.05       68.72      3.92 o
   1   5   4      302.84      324.64      4.01 o
   2   5   4       97.74      104.02      2.25 o
   3   5   4       51.15       45.65      2.07 o
   4   5   4       44.32       45.68      2.29 o
   5   5   4       52.02       57.47      3.32 o
   6   5   4        4.09        0.50      2.10 o
   7   5   4       14.60       14.40      2.30 o
   8   5   4       12.31       10.84      3.45 o
   0   6   4       34.66       44.74      3.49 o
   1   6   4       41.60       47.93      2.34 o
   2   6   4       21.03       22.62      1.63 o
   3   6   4      112.36      102.94      3.41 o
   4   6   4      170.67      173.39      7.40 o
   5   6   4       33.64       40.08      3.46 o
   6   6   4        2.48        3.20      2.30 o
   7   6   4        0.44       -0.38      2.32 o
   0   7   4        5.73        4.89      4.69 o
   1   7   4       43.72       44.25      2.69 o
   2   7   4      235.86      243.91      5.52 o
   3   7   4      303.58      292.31      7.51 o
   4   7   4       81.33       83.00      4.38 o
   5   7   4        3.96        5.57      3.04 o
   6   7   4        4.76       15.00      5.56 o
   7   7   4        9.41       11.16      3.23 o
   0   8   4       15.70       16.80      4.15 o
   1   8   4       37.33       34.34      3.45 o
   2   8   4       12.78       13.18      2.85 o
   3   8   4       75.32       77.71      6.45 o
   4   8   4       38.54       42.93      4.85 o
   5   8   4        8.68        8.99      3.41 o
   6   8   4       10.16       17.91      3.89 o
   0   9   4        6.95       -3.30      3.30 o
   1   9   4       18.26       18.24      3.28 o
   2   9   4        8.52        9.92      4.26 o
   3   9   4        1.14       -1.27      3.81 o
   4   9   4       20.97       18.00      4.12 o
   5   9   4        0.77       -2.49      3.49 o
   0  10   4        0.01       -3.67      3.67 o
   1  10   4        4.96        6.20      4.27 o
   2  10   4        1.51       -1.02      3.72 o
   3  10   4        1.37       -1.08      4.10 o
   4  10   4        2.32        1.34      4.42 o
   0  11   4        9.50        3.83      6.97 o
   1  11   4        1.28        3.94      5.08 o
   2  11   4       10.63       11.70      5.59 o
   1   0   5    15434.61    15423.51    186.65 o
   2   0   5        0.22       -0.69      0.98 o
   3   0   5        0.00        0.35      1.54 o
   4   0   5        0.80        0.68      1.05 o
   5   0   5       43.22       43.17      4.79 o
   6   0   5        3.89        4.07      2.60 o
   7   0   5        8.46        7.35      1.96 o
   8   0   5       22.51       32.83     11.23 o
   0   1   5      173.54      185.51      3.50 o
   1   1   5     1455.83     1460.75      9.44 o
   2   1   5      702.43      733.89      5.47 o
   3   1   5      206.48      205.16      2.61 o
   4   1   5      413.03      418.60      4.25 o
   5   1   5       56.61       58.04      3.00 o
   6   1   5       33.70       36.89      2.30 o
   7   1   5       34.96       32.42      4.30 o
   8   1   5       31.29       33.75      2.98 o
   0   2   5     1243.83     1239.61     10.87 o
   1   2   5     1830.05     1772.08     10.79 o
   2   2   5     1372.44     1406.78      8.64 o
   3   2   5      482.02      507.95      4.62 o
   4   2   5       89.08       95.94      2.21 o
   5   2   5      175.19      171.30      2.88 o
   6   2   5        0.24       -1.35      1.41 o
   7   2   5       24.94       25.18      3.25 o
   8   2   5        8.79        4.36      6.73 o
   0   3   5      429.77      402.47      6.08 o
   1   3   5      337.00      344.72      3.71 o
   2   3   5       33.39       29.15      1.14 o
   3   3   5       64.52       68.85      1.76 o
   4   3   5       54.54       59.89      1.66 o
   5   3   5       40.37       42.43      1.88 o
   6   3   5        1.34        3.05      2.44 o
   7   3   5        8.05        5.72      2.83 o
   8   3   5       15.46       16.88      6.18 o
   0   4   5      223.01      208.73      5.40 o
   1   4   5     1618.59     1674.05     11.90 o
   2   4   5      129.52      119.07      2.25 o
   3   4   5       60.93       61.37      1.86 o
   4   4   5      108.47      106.41      2.51 o
   5   4   5        4.98        6.40      1.36 o
   6   4   5       10.80       12.06      1.79 o
   7   4   5        4.61        2.30      2.96 o
   8   4   5        2.12       -4.86      8.55 o
   0   5   5      565.66      582.70     18.99 o
   1   5   5        7.59        5.25      1.16 o
   2   5   5       47.18       46.89      1.80 o
   3   5   5        3.34        3.87      1.17 o
   4   5   5       38.74       39.56      2.73 o
   5   5   5        9.74       13.49      2.58 o
   6   5   5       46.33       39.77      3.52 o
   7   5   5        2.90        3.26      2.13 o
   0   6   5        2.24        3.45      2.10 o
   1   6   5      217.51      218.63      3.99 o
   2   6   5      207.37      216.39      4.13 o
   3   6   5       40.19       43.29      2.50 o
   4   6   5       49.60       48.37      3.53 o
   5   6   5       53.52       51.51      3.75 o
   6   6   5        2.71       -1.99      2.34 o
   7   6   5        9.65        7.15      2.85 o
   0   7   5       46.43       50.98      5.05 o
   1   7   5       81.77       74.11      4.07 o
   2   7   5      121.18      120.23      4.91 o
   3   7   5       10.26        7.63      3.53 o
   4   7   5       31.66       26.35      3.84 o
   5   7   5       15.04       16.71      3.55 o
   6   7   5        2.71        1.57      2.93 o
   7   7   5        0.51        1.42      2.92 o
   0   8   5       43.93       33.70      5.08 o
   1   8   5       82.88       76.84      4.47 o
   2   8   5       43.62       37.96      4.17 o
   3   8   5        4.32        1.89      3.17 o
   4   8   5       18.21       20.41      3.97 o
   5   8   5        6.45        6.11      3.38 o
   6   8   5        3.19        1.11      3.23 o
   0   9   5        0.50        7.30      5.18 o
   1   9   5       14.79       12.74      3.55 o
   2   9   5        2.25        4.74      3.88 o
   3   9   5        3.60       -2.82      6.19 o
   4   9   5        0.94       -3.19      3.19 o
   5   9   5       29.56       31.63      4.87 o
   0  10   5       19.20       26.33      5.59 o
   1  10   5       13.74       18.62      5.16 o
   2  10   5        0.32        6.01      4.30 o
   3  10   5        2.07        2.37      4.40 o
   4  10   5        1.63        3.16      5.38 o
   0  11   5        2.19       -3.73      6.56 o
   1  11   5        3.31        7.01      5.12 o
   2  11   5        2.15        4.29      6.65 o
   0   0   6     7361.82     7324.84    186.65 o
   1   0   6       29.76       44.05      4.61 o
   2   0   6     1419.98     1346.75     14.96 o
   3   0   6      179.84      178.97      4.60 o
   4   0   6       83.52       87.24      2.98 o
   5   0   6      136.53      130.97      3.83 o
   6   0   6       55.10       55.79      4.74 o
   7   0   6        1.52        2.95      4.75 o
   8   0   6        0.01        0.26      2.31 o
   0   1   6      682.36      688.31      7.94 o
   1   1   6     1007.96     1037.19      8.73 o
   2   1   6       86.12       85.46      2.00 o
   3   1   6      132.47      131.37      2.56 o
   4   1   6       21.48       21.26      1.30 o
   5   1   6      414.52      420.76      5.19 o
   6   1   6       35.30       33.67      2.48 o
   7   1   6        0.35       -2.23      2.23 o
   8   1   6       34.25       36.27      6.00 o
   0   2   6      512.21      490.26      7.12 o
   1   2   6       76.38       76.33      1.85 o
   2   2   6     1524.87     1621.70      9.90 o
   3   2   6      227.74      222.08      3.08 o
   4   2   6       15.25       17.78      1.18 o
   5   2   6       10.27        9.86      1.48 o
   6   2   6        0.66        0.10      1.93 o
   7   2   6        0.86        0.89      2.48 o
   8   2   6        7.68        7.93      3.40 o
   0   3   6      143.29      131.53      3.04 o
   1   3   6      400.82      372.61      3.46 o
   2   3   6      169.94      172.35      2.48 o
   3   3   6       38.79       37.65      1.41 o
   4   3   6      117.15      112.67      2.56 o
   5   3   6       70.27       74.46      3.48 o
   6   3   6        0.95        0.25      1.23 o
   7   3   6       20.49       22.90      3.61 o
   8   3   6        1.62        1.81      2.59 o
   0   4   6       41.97       37.69      2.77 o
   1   4   6      419.61      436.38      4.57 o
   2   4   6      134.92      142.09      2.40 o
   3   4   6      184.25      179.99      3.51 o
   4   4   6        8.18        6.64      1.23 o
   5   4   6        4.27        3.28      1.69 o
   6   4   6       15.33       19.05      2.47 o
   7   4   6        0.28       -1.22      2.95 o
   8   4   6        8.87        8.16      5.25 o
   0   5   6       44.51       40.58      5.22 o
   1   5   6       82.32       87.87      3.03 o
   2   5   6       55.06       56.58      1.96 o
   3   5   6       89.96       90.30      2.52 o
   4   5   6       81.96       75.65      3.96 o
   5   5   6      166.13      162.55      6.95 o
   6   5   6        5.66        6.52      2.61 o
   7   5   6        0.27       -1.34      2.90 o
   0   6   6      400.07      385.16     12.59 o
   1   6   6       64.95       62.07      2.92 o
   2   6   6      983.57      959.34      8.56 o
   3   6   6       41.60       43.23      3.69 o
   4   6   6       85.72       89.28      6.23 o
   5   6   6       21.33       17.89      3.26 o
   6   6   6        1.19        2.57      2.57 o
   7   6   6        2.34        5.04      2.87 o
   0   7   6       10.61        7.78      2.80 o
   1   7   6        5.43        5.21      1.89 o
   2   7   6       21.26       28.16      2.78 o
   3   7   6        8.28        4.29      3.11 o
   4   7   6       43.85       45.21      9.09 o
   5   7   6       58.38       54.61      4.73 o
   6   7   6        3.38        1.95      3.09 o
   0   8   6        7.36        5.67      3.62 o
   1   8   6       15.91       14.69      2.86 o
   2   8   6       13.85        9.96      3.07 o
   3   8   6       64.63       62.42      6.17 o
   4   8   6        8.32        8.91      4.79 o
   5   8   6       30.22       33.40      4.59 o
   6   8   6        1.81        4.20      7.72 o
   0   9   6       13.92       11.18      5.96 o
   1   9   6       19.64       25.12      4.18 o
   2   9   6        3.15        0.97      5.67 o
   3   9   6        2.97        5.11      6.32 o
   4   9   6        3.16        6.86      3.78 o
   5   9   6        8.41       10.07      4.12 o
   0  10   6       18.35       15.74      5.01 o
   1  10   6        2.61       -1.25      3.86 o
   2  10   6        1.75       -2.54      3.90 o
   3  10   6        4.45        0.38      4.50 o
   4  10   6        7.05        7.15      4.97 o
   0  11   6       13.66       12.80      8.10 o
   1  11   6        1.13       -0.93      4.78 o
   2  11   6        0.07       -0.87      5.02 o
   1   0   7      323.14      298.68      5.82 o
   2   0   7       57.21       52.77      5.07 o
   3   0   7       36.00       36.21      3.08 o
   4   0   7      150.49      144.78      7.26 o
   5   0   7     1434.28     1398.06     17.19 o
   6   0   7       15.38       26.35      8.88 o
   7   0   7       25.59       28.48     10.29 o
   8   0   7        0.21       -0.75      2.54 o
   0   1   7      542.51      537.94      8.44 o
   1   1   7      468.98      469.60      5.41 o
   2   1   7      874.33      879.59      7.10 o
   3   1   7       50.85       47.32      2.16 o
   4   1   7       58.11       57.90      1.80 o
   5   1   7        2.49        0.88      1.70 o
   6   1   7       27.29       34.81      3.93 o
   7   1   7        2.77        7.70      2.84 o
   8   1   7        4.93        4.28      2.83 o
   0   2   7      422.00      388.22      6.14 o
   1   2   7     1213.67     1283.46      9.44 o
   2   2   7      775.82      821.91      6.78 o
   3   2   7      137.49      130.52      2.51 o
   4   2   7       31.43       32.14      1.54 o
   5   2   7       57.59       52.79      2.19 o
   6   2   7       37.18       36.23      5.01 o
   7   2   7       38.26       40.79      7.06 o
   8   2   7       14.14       16.06      3.33 o
   0   3   7      183.64      188.49      5.21 o
   1   3   7       64.38       66.67      1.73 o
   2   3   7      184.25      195.70      2.87 o
   3   3   7       22.70       22.27      1.43 o
   4   3   7       74.85       75.96      2.94 o
   5   3   7       41.32       41.96      4.08 o
   6   3   7       35.99       38.81      2.17 o
   7   3   7        8.31       11.75      3.53 o
   8   3   7       44.50       43.62      4.52 o
   0   4   7       18.70       16.65      2.33 o
   1   4   7      128.30      120.43      2.51 o
   2   4   7       21.87       22.34      1.29 o
   3   4   7       17.43       18.31      1.34 o
   4   4   7       51.41       58.46      3.06 o
   5   4   7      288.21      261.66      8.38 o
   6   4   7       13.81       12.92      2.95 o
   7   4   7        0.29       -0.15      5.18 o
   8   4   7        9.92       11.09     11.48 o
   0   5   7       49.09       50.19      3.49 o
   1   5   7       32.22       33.16      2.20 o
   2   5   7       16.52       16.82      1.65 o
   3   5   7        4.74        7.70      1.38 o
   4   5   7      148.22      150.65      4.65 o
   5   5   7       65.72       56.47      3.90 o
   6   5   7        8.57       10.33      4.01 o
   7   5   7        6.90       12.81      6.78 o
   0   6   7       24.74       24.51      3.75 o
   1   6   7      197.57      193.74      4.73 o
   2   6   7      185.67      194.11      5.71 o
   3   6   7       36.09       33.37      3.10 o
   4   6   7        1.91        2.71      2.68 o
   5   6   7        2.72        2.19      2.80 o
   6   6   7        4.74        5.73      2.94 o
   7   6   7        7.68       10.33      3.18 o
   0   7   7       17.73       24.08      3.54 o
   1   7   7       77.59       80.79      4.56 o
   2   7   7      116.59      116.40      5.80 o
   3   7   7       12.37        9.62      3.73 o
   4   7   7       27.62       22.44      4.33 o
   5   7   7       14.73       18.58      4.25 o
   6   7   7        2.71        7.46      3.28 o
   0   8   7       72.18       62.50      4.98 o
   1   8   7        5.95        6.56      2.32 o
   2   8   7       22.22       24.31      5.26 o
   3   8   7       32.03       27.29      5.04 o
   4   8   7       16.50       14.00      3.92 o
   5   8   7        1.63       -0.59      3.97 o
   6   8   7        2.00        2.46      3.42 o
   0   9   7        0.35       -4.32      4.38 o
   1   9   7        6.18        7.18      3.44 o
   2   9   7       28.88       19.44      7.43 o
   3   9   7        5.40        5.07      3.80 o
   4   9   7       24.61       26.29      4.80 o
   5   9   7       15.34       26.40      4.83 o
   0  10   7        0.29       -2.62      5.91 o
   1  10   7       10.15       10.81      5.68 o
   2  10   7        8.60       14.15      4.94 o
   3  10   7        5.20        0.96      4.38 o
   0  11   7        3.55        1.49      7.16 o
   1  11   7       12.67       11.12      5.64 o
   0   0   8      171.21      167.35      7.94 o
   1   0   8      104.46      119.09      3.96 o
   2   0   8      888.39      891.25     11.98 o
   3   0   8      259.07      267.05      5.52 o
   4   0   8      457.00      421.36      7.05 o
   5   0   8      422.91      402.48      8.07 o
   6   0   8       32.70       36.90     10.15 o
   7   0   8        0.23       14.58      8.94 o
   8   0   8        8.88        6.80      3.39 o
   0   1   8      477.57      447.90     11.49 o
   1   1   8       93.95      106.59      2.79 o
   2   1   8       53.26       43.09      2.12 o
   3   1   8       43.88       45.86      1.70 o
   4   1   8       20.82       20.38      1.47 o
   5   1   8       39.78       36.96      2.14 o
   6   1   8        1.88        0.68      3.02 o
   7   1   8       27.57       39.32      4.31 o
   8   1   8        2.80        4.75      3.13 o
   0   2   8      333.89      323.89      6.74 o
   1   2   8      137.54      138.93      3.25 o
   2   2   8       46.14       50.25      1.83 o
   3   2   8      109.96      107.80      2.60 o
   4   2   8        5.39        6.23      1.14 o
   5   2   8       24.75       23.81      2.92 o
   6   2   8       12.58       10.10      1.92 o
   7   2   8       55.05       55.53      4.89 o
   8   2   8       46.57       44.38      5.60 o
   0   3   8      121.82      124.09      4.52 o
   1   3   8      115.30      122.61      2.71 o
   2   3   8       73.40       71.83      1.97 o
   3   3   8        5.00        6.57      1.19 o
   4   3   8       56.33       53.81      2.31 o
   5   3   8       56.71       59.26      3.02 o
   6   3   8       18.78       26.23      3.87 o
   7   3   8        2.44        0.96      4.13 o
   8   3   8        2.42        4.77      4.51 o
   0   4   8       11.76        7.58      2.54 o
   1   4   8        5.22        6.59      1.31 o
   2   4   8       46.80       50.01      2.02 o
   3   4   8      219.21      209.87      3.43 o
   4   4   8        6.90        5.35      2.60 o
   5   4   8       75.03       66.08      3.41 o
   6   4   8       17.29       18.50      3.54 o
   7   4   8       12.96       14.95      3.86 o
   0   5   8       38.74       42.49      3.41 o
   1   5   8       66.04       65.90      2.83 o
   2   5   8       11.02        7.75      1.43 o
   3   5   8       14.68       10.01      1.94 o
   4   5   8       27.85       21.58      2.65 o
   5   5   8       28.00       28.60      3.32 o
   6   5   8       20.25       28.03      5.17 o
   7   5   8       10.20       17.47      2.89 o
   0   6   8        7.95        5.54      2.50 o
   1   6   8        6.03        6.77      1.83 o
   2   6   8       20.94       20.81      2.32 o
   3   6   8       32.00       33.54      3.12 o
   4   6   8        4.83        3.51      4.02 o
   5   6   8       23.21       24.72      3.75 o
   6   6   8       30.63       31.94      4.03 o
   7   6   8        2.72        5.27      3.04 o
   0   7   8       12.82        5.99      2.92 o
   1   7   8      287.64      275.98      6.14 o
   2   7   8       77.40       83.80      4.10 o
   3   7   8        2.12        4.75      2.67 o
   4   7   8       13.35       12.20      3.61 o
   5   7   8        5.70        8.22      3.46 o
   6   7   8        2.10       -1.79      3.04 o
   0   8   8        2.39       -0.66      2.56 o
   1   8   8        0.71       -0.29      1.95 o
   2   8   8       55.96       48.50      5.81 o
   3   8   8        1.63        1.49      3.44 o
   4   8   8       17.16       18.19      5.65 o
   5   8   8       13.87       17.11      4.16 o
   0   9   8       15.63       14.95      4.64 o
   1   9   8        9.36       17.69      4.36 o
   2   9   8       12.55       16.83      4.87 o
   3   9   8        1.35       -1.01      3.70 o
   4   9   8       20.77       16.13      5.37 o
   0  10   8        0.75        3.99      6.27 o
   1  10   8        1.26       -1.21      4.28 o
   2  10   8        0.57       -4.05      4.05 o
   3  10   8        1.64        4.79      4.72 o
   1  11   8        1.30       -0.49      6.53 o
   1   0   9      539.27      512.59      8.75 o
   2   0   9      491.38      494.21      8.68 o
   3   0   9      115.89      124.34      4.96 o
   4   0   9        8.32        6.47      1.77 o
   5   0   9      108.21      101.31      7.62 o
   6   0   9        0.82       -0.96      2.15 o
   7   0   9       10.59       34.72     10.44 o
   8   0   9        1.71        1.99      3.42 o
   0   1   9        2.01        2.49      1.91 o
   1   1   9      315.49      301.91      6.92 o
   2   1   9     1295.21     1300.38     11.54 o
   3   1   9      492.05      481.81      5.42 o
   4   1   9      214.09      212.32      5.91 o
   5   1   9       53.57       60.54      3.22 o
   6   1   9       75.92       78.65      3.35 o
   7   1   9        6.17        8.21      3.39 o
   8   1   9        5.48        2.45      3.36 o
   0   2   9       24.30       27.92      4.67 o
   1   2   9      590.39      616.39      7.14 o
   2   2   9       21.32       20.92      1.52 o
   3   2   9        6.30        6.50      1.29 o
   4   2   9       80.14       77.45      2.59 o
   5   2   9        5.95       10.32      2.22 o
   6   2   9        4.21        4.95      2.62 o
   7   2   9       16.21       18.22      3.92 o
   8   2   9       35.54       47.87      5.00 o
   0   3   9        0.01        0.40      1.67 o
   1   3   9      123.42      134.05      3.19 o
   2   3   9       88.22       77.95      2.16 o
   3   3   9        7.31        6.40      1.44 o
   4   3   9       10.84       10.91      2.09 o
   5   3   9        6.68        5.26      1.99 o
   6   3   9        6.10        7.54      2.26 o
   7   3   9        2.26       -1.76      3.19 o
   8   3   9       17.95       13.03      5.09 o
   0   4   9       13.96       14.34      1.81 o
   1   4   9       67.42       64.83      2.09 o
   2   4   9      119.84      134.08      2.90 o
   3   4   9      114.82      109.22      2.72 o
   4   4   9       10.70       11.38      2.51 o
   5   4   9       60.86       70.23      3.59 o
   6   4   9        7.53       10.69      2.52 o
   7   4   9       12.34       19.08      2.62 o
   0   5   9      128.98      138.41      5.58 o
   1   5   9       23.71       22.82      1.83 o
   2   5   9       58.65       63.32      2.64 o
   3   5   9       38.31       41.02      3.80 o
   4   5   9       37.34       29.91      3.10 o
   5   5   9       20.59       19.57      2.74 o
   6   5   9       24.23       21.18      3.34 o
   7   5   9        5.09        8.22      2.82 o
   0   6   9       56.26       52.65      4.16 o
   1   6   9      160.16      166.56      5.18 o
   2   6   9       16.20       17.51      2.39 o
   3   6   9        6.92        9.29      2.88 o
   4   6   9       25.42       19.48      3.39 o
   5   6   9        9.65        9.55      3.25 o
   6   6   9       11.87       17.01      3.64 o
   0   7   9       63.16       67.64      4.98 o
   1   7   9       99.48       99.88      4.05 o
   2   7   9       45.15       47.10      3.84 o
   3   7   9       66.75       75.82      5.28 o
   4   7   9       11.29        8.45      3.82 o
   5   7   9        6.85        4.68      3.63 o
   6   7   9        4.87        6.38      3.60 o
   0   8   9       44.41       48.01      4.79 o
   1   8   9       10.22        5.90      2.26 o
   2   8   9        9.05        8.34      3.23 o
   3   8   9        4.33        2.17      4.21 o
   4   8   9       27.31       30.98      4.86 o
   5   8   9       36.72       42.81      5.29 o
   0   9   9        7.56        4.18      7.97 o
   1   9   9        9.88       13.07      3.73 o
   2   9   9        5.14        2.41      4.01 o
   3   9   9       13.62        6.69      4.55 o
   4   9   9        8.20       10.37      7.78 o
   0  10   9        4.29        0.92      6.62 o
   1  10   9        1.81       -1.92      4.43 o
   2  10   9        3.90        4.58      4.76 o
   3  10   9        3.50        1.76      4.61 o
   0   0  10       55.24       54.78      5.67 o
   1   0  10      100.37      107.55      8.06 o
   2   0  10      532.13      538.74      9.56 o
   3   0  10        1.85        1.20      1.73 o
   4   0  10       25.77       26.14      3.32 o
   5   0  10       12.13        9.36      3.27 o
   6   0  10       28.24       35.43      3.82 o
   7   0  10        0.00       -3.97      8.08 o
   8   0  10        1.72        1.16      3.59 o
   0   1  10      310.10      298.56      8.37 o
   1   1  10      654.46      648.70      9.18 o
   2   1  10      226.39      244.58      4.52 o
   3   1  10       34.31       36.27      1.91 o
   4   1  10       64.78       71.22      2.56 o
   5   1  10       77.92       91.06      4.04 o
   6   1  10        4.37        5.75      3.70 o
   7   1  10        1.87        5.57      3.52 o
   8   1  10       14.58       11.28      6.49 o
   0   2  10        0.57        2.06      2.23 o
   1   2  10       19.69       19.54      2.00 o
   2   2  10      630.56      628.73      6.61 o
   3   2  10       14.92       12.85      1.63 o
   4   2  10       11.75        7.67      2.33 o
   5   2  10       37.10       39.49      2.78 o
   6   2  10       21.91       26.09      2.42 o
   7   2  10        4.89        8.04      3.49 o
   8   2  10       16.90       19.60      4.91 o
   0   3  10       30.20       29.90      2.99 o
   1   3  10      182.71      187.05      3.85 o
   2   3  10      151.44      158.47      3.23 o
   3   3  10       28.61       35.14      1.92 o
   4   3  10       20.94       19.16      2.88 o
   5   3  10        5.26        3.24      1.98 o
   6   3  10        7.49       11.20      2.26 o
   7   3  10        8.82       12.53      5.07 o
   0   4  10        0.10        1.51      1.92 o
   1   4  10       41.68       41.11      1.93 o
   2   4  10      211.71      227.19      3.99 o
   3   4  10       73.85       75.73      5.02 o
   4   4  10        1.13        2.45      1.98 o
   5   4  10       49.22       47.70      3.32 o
   6   4  10       21.25       13.81      2.91 o
   7   4  10        1.08        1.85      2.60 o
   0   5  10       25.92       28.38      3.35 o
   1   5  10      311.23      305.49      6.32 o
   2   5  10       14.77       16.16      1.88 o
   3   5  10       34.97       38.24      2.95 o
   4   5  10        3.77        2.59      2.21 o
   5   5  10       58.69       54.05      4.31 o
   6   5  10       14.03       13.59      4.81 o
   7   5  10        1.42        3.82      2.69 o
   0   6  10       34.09       31.26      3.78 o
   1   6  10      133.64      130.87      4.26 o
   2   6  10      111.57      110.59      4.41 o
   3   6  10       29.79       23.92      3.50 o
   4   6  10        7.25        7.16      2.64 o
   5   6  10        0.72        1.18      2.81 o
   6   6  10        7.51        1.41      3.70 o
   0   7  10        5.50        3.83      2.95 o
   1   7  10      109.24      113.97      4.35 o
   2   7  10        2.87       -0.55      2.33 o
   3   7  10       18.40       18.10      3.73 o
   4   7  10        7.29        8.06      3.21 o
   5   7  10        7.04        7.78      3.71 o
   6   7  10        1.22        5.67      3.64 o
   0   8  10        0.32       -0.02      3.01 o
   1   8  10       14.74       13.24      2.87 o
   2   8  10       19.76        9.04      4.11 o
   3   8  10        1.22       -0.52      3.70 o
   4   8  10        8.10       12.82      4.49 o
   5   8  10       12.84       18.21      4.54 o
   0   9  10        0.01       -1.55      3.49 o
   1   9  10        1.58        4.29      3.04 o
   2   9  10        0.74       -3.83      3.83 o
   3   9  10        0.82       -1.14      4.23 o
   4   9  10       20.95       25.23      7.28 o
   0  10  10        0.19       -0.37      6.08 o
   1  10  10        5.84        8.99      5.11 o
   2  10  10        0.14       -3.65      4.33 o
   1   0  11      258.40      254.04      8.06 o
   2   0  11       28.20       22.94      2.78 o
   3   0  11      133.96      136.19      5.18 o
   4   0  11      371.10      351.20     10.78 o
   5   0  11       48.58       41.14      5.12 o
   6   0  11       55.16       52.59      4.78 o
   7   0  11        0.47       14.28     10.07 o
   0   1  11       36.36       37.38      3.72 o
   1   1  11       44.87       43.10      3.09 o
   2   1  11       89.31      102.15      3.27 o
   3   1  11      178.92      170.04      3.57 o
   4   1  11      105.36      108.46      4.59 o
   5   1  11       10.65       15.71      2.58 o
   6   1  11       17.60       17.37      2.56 o
   7   1  11       15.97       20.93      4.38 o
   0   2  11      127.65      135.85     11.91 o
   1   2  11      308.98      312.93      5.85 o
   2   2  11      250.56      272.89      4.78 o
   3   2  11       97.35       82.25      3.05 o
   4   2  11        6.55        5.96      3.20 o
   5   2  11        3.01        2.44      2.00 o
   6   2  11        7.58        7.68      2.43 o
   7   2  11        1.73        3.60      3.77 o
   0   3  11       41.91       36.24      3.31 o
   1   3  11       59.53       65.17      2.85 o
   2   3  11       47.04       49.92      2.47 o
   3   3  11       48.55       52.22      2.80 o
   4   3  11       21.16       20.20      3.08 o
   5   3  11        4.85        3.25      2.20 o
   6   3  11       14.44       18.40      2.60 o
   7   3  11       26.96       36.56      3.23 o
   0   4  11      115.43      125.84      5.51 o
   1   4  11        5.42        6.75      1.63 o
   2   4  11       13.88       11.00      1.83 o
   3   4  11       17.72       25.70      2.40 o
   4   4  11       51.09       44.91      3.48 o
   5   4  11       40.60       44.42      3.43 o
   6   4  11       13.68       17.62      2.75 o
   7   4  11        4.18        7.01      2.81 o
   0   5  11      168.43      179.69      6.74 o
   1   5  11       43.93       44.37      2.42 o
   2   5  11        3.64        2.85      1.59 o
   3   5  11        5.90        1.82      2.25 o
   4   5  11       50.12       50.04      3.78 o
   5   5  11        5.71        4.05      2.37 o
   6   5  11        9.51        7.07      3.04 o
   0   6  11        0.87        1.97      2.67 o
   1   6  11      125.03      119.80      4.27 o
   2   6  11       29.74       30.18      3.01 o
   3   6  11        2.15        5.62      2.95 o
   4   6  11        3.27        3.15      2.93 o
   5   6  11        3.20        2.52      2.98 o
   6   6  11        3.26        3.89      3.40 o
   0   7  11        7.25        0.54      3.17 o
   1   7  11       44.65       43.28      3.24 o
   2   7  11       36.65       43.38      4.04 o
   3   7  11       21.53       17.09      3.74 o
   4   7  11        1.14        1.04      2.91 o
   5   7  11        9.21        6.69      3.87 o
   0   8  11        1.49       -3.07      3.07 o
   1   8  11       12.81       21.82      3.64 o
   2   8  11       33.99       46.75      5.08 o
   3   8  11        1.45        2.01      3.37 o
   4   8  11       13.21       12.81      4.88 o
   5   8  11        2.01        2.46      3.78 o
   0   9  11        7.82       10.96      8.36 o
   1   9  11        0.74        1.05      3.55 o
   2   9  11        8.17        4.00      6.71 o
   3   9  11       14.56       11.58      5.03 o
   0  10  11        2.92        6.34      7.26 o
   1  10  11        8.05       16.25      8.55 o
   2  10  11        3.59        1.69      4.98 o
   0   0  12      396.96      410.76     15.22 o
   1   0  12        0.15       -1.75      2.10 o
   2   0  12      117.61      115.54      6.07 o
   3   0  12      153.98      146.75     12.80 o
   4   0  12      607.94      625.64     15.03 o
   5   0  12       46.76       51.83      9.07 o
   6   0  12        6.41        6.08      3.39 o
   7   0  12        3.51        0.31      2.68 o
   0   1  12       72.30       70.74      5.02 o
   1   1  12        3.18        2.47      1.83 o
   2   1  12        8.77        5.24      2.64 o
   3   1  12      127.78      133.09      3.90 o
   4   1  12       28.73       29.64      3.45 o
   5   1  12       38.98       40.92      3.46 o
   6   1  12        6.65        8.93      2.94 o
   7   1  12        1.83        1.25      2.33 o
   0   2  12      160.70      157.12      7.14 o
   1   2  12        3.96        5.38      1.78 o
   2   2  12       90.46       84.33      3.60 o
   3   2  12      134.60      133.54      7.29 o
   4   2  12       67.71       69.95      4.51 o
   5   2  12        9.81       12.92      2.43 o
   6   2  12        2.80        5.02      2.21 o
   7   2  12        3.99        7.17      3.01 o
   0   3  12       54.04       49.19      3.82 o
   1   3  12       43.24       48.21      2.66 o
   2   3  12        5.21        6.99      1.68 o
   3   3  12       17.50       21.67      2.27 o
   4   3  12       25.07       25.71      4.12 o
   5   3  12       14.33       12.30      2.53 o
   6   3  12       20.23       18.82      2.78 o
   7   3  12        0.17        1.97      2.55 o
   0   4  12       67.74       64.86      4.45 o
   1   4  12       39.35       38.96      2.42 o
   2   4  12        2.76        3.91      1.78 o
   3   4  12       20.15       16.19      2.62 o
   4   4  12       74.81       67.54      4.07 o
   5   4  12        0.35       -1.07      2.12 o
   6   4  12        8.83       14.19      3.41 o
   7   4  12        1.43       -1.00      2.72 o
   0   5  12       30.06       26.89      3.69 o
   1   5  12       29.13       29.25      2.31 o
   2   5  12        4.64        5.49      1.91 o
   3   5  12       20.12       24.58      3.39 o
   4   5  12       14.40       15.98      3.02 o
   5   5  12        6.61        4.14      2.76 o
   6   5  12       32.88       29.64      4.03 o
   0   6  12      301.44      293.55     11.92 o
   1   6  12        2.65       -0.30      1.82 o
   2   6  12       20.34       21.52      3.23 o
   3   6  12       23.89       28.26      4.07 o
   4   6  12        8.73        9.16      3.19 o
   5   6  12        3.61        4.55      4.20 o
   6   6  12        4.28        6.27      3.67 o
   0   7  12      149.77      135.11      6.90 o
   1   7  12       41.25       35.69      3.49 o
   2   7  12        8.62       10.09      3.38 o
   3   7  12        8.47        2.30      3.15 o
   4   7  12        1.15        1.43      3.07 o
   5   7  12        2.57       -1.71      8.22 o
   0   8  12       50.44       52.94     12.19 o
   1   8  12       11.81        7.00      3.08 o
   2   8  12        4.43        3.97      3.35 o
   3   8  12       23.00       33.13      4.92 o
   4   8  12        6.56        8.72      4.82 o
   0   9  12        0.86       -3.86      5.56 o
   1   9  12        0.56        2.34      3.73 o
   2   9  12        1.36        0.64      3.64 o
   3   9  12        4.40       13.41      5.88 o
   0  10  12        2.60       19.50      8.53 o
   1  10  12        0.79       -4.99      6.75 o
   1   0  13       75.66       73.51      5.35 o
   2   0  13        0.96        0.17      2.64 o
   3   0  13       18.61       19.70      3.79 o
   4   0  13      379.18      358.32     13.25 o
   5   0  13       20.60       36.61     10.85 o
   6   0  13        1.35        2.92      3.52 o
   7   0  13        0.40       -0.51      3.04 o
   0   1  13      309.06      296.40      9.74 o
   1   1  13       44.51       39.41      3.06 o
   2   1  13       71.86       64.05      3.74 o
   3   1  13      272.14      267.90      6.65 o
   4   1  13        0.90        1.74      2.88 o
   5   1  13        3.97        5.50      3.91 o
   6   1  13        4.71        5.63      2.57 o
   7   1  13        2.90        5.06      2.78 o
   0   2  13        4.52       12.11      3.25 o
   1   2  13       35.55       31.37      2.57 o
   2   2  13       10.29       14.14      2.18 o
   3   2  13       16.24       15.49      2.56 o
   4   2  13       33.48       28.06      3.43 o
   5   2  13        8.45        8.54      2.47 o
   6   2  13       23.38       22.31      3.98 o
   7   2  13       32.05       45.85      3.35 o
   0   3  13      125.94      126.49      5.74 o
   1   3  13        3.43        2.90      1.96 o
   2   3  13       14.97       14.75      1.98 o
   3   3  13       42.41       38.88      3.06 o
   4   3  13       21.74       30.19      3.31 o
   5   3  13        1.17        2.82      2.22 o
   6   3  13       19.67       24.04      3.10 o
   7   3  13        1.88       -0.95      2.71 o
   0   4  13       77.00       80.79      5.05 o
   1   4  13       11.34       14.00      1.99 o
   2   4  13        6.32        6.31      1.93 o
   3   4  13       11.12        9.74      2.76 o
   4   4  13       29.03       25.94      3.30 o
   5   4  13       24.29       23.54      3.19 o
   6   4  13       32.09       38.93      3.58 o
   0   5  13      132.94      143.43      6.54 o
   1   5  13        0.89       -1.05      2.23 o
   2   5  13       14.59       15.54      2.61 o
   3   5  13       37.40       38.96      3.64 o
   4   5  13       13.67       22.10      3.29 o
   5   5  13        2.87        3.36      2.69 o
   6   5  13       11.66        4.86      2.99 o
   0   6  13       73.70       71.99      5.44 o
   1   6  13       14.11       12.90      2.69 o
   2   6  13        8.78        4.05      2.62 o
   3   6  13       27.10       25.58      4.22 o
   4   6  13        2.11       -1.25      3.68 o
   5   6  13       16.39       17.62      3.83 o
   0   7  13       36.00       48.14      5.03 o
   1   7  13       36.89       39.26      5.02 o
   2   7  13        9.35        7.67      3.88 o
   3   7  13       10.07       14.57      4.18 o
   4   7  13        0.06        0.54      3.09 o
   5   7  13        2.83        0.69      3.64 o
   0   8  13       37.78       29.23      5.94 o
   1   8  13       10.19       13.06      3.49 o
   2   8  13        6.35        9.29      3.66 o
   3   8  13       15.28       12.51      4.00 o
   4   8  13       10.27       13.83      4.20 o
   0   9  13        2.25        6.18      6.48 o
   1   9  13        2.24       -0.78      4.53 o
   2   9  13        1.45       11.26      4.25 o
   0   0  14       25.89       19.28      5.42 o
   1   0  14        1.46        2.26      2.86 o
   2   0  14       58.22       53.31      4.98 o
   3   0  14        0.10        0.70      2.94 o
   4   0  14        2.17        4.74      3.62 o
   5   0  14        3.89        1.06      6.15 o
   6   0  14        6.00       10.84      9.13 o
   7   0  14        2.02        7.35      3.98 o
   0   1  14       95.28       93.31      6.21 o
   1   1  14       37.78       45.63      3.44 o
   2   1  14       27.87       31.27      3.01 o
   3   1  14        6.01        6.86      2.21 o
   4   1  14       66.80       71.37      4.45 o
   5   1  14       11.33       12.39      2.95 o
   6   1  14       19.07       25.51      4.42 o
   7   1  14        7.27        8.83      4.02 o
   0   2  14        2.21        5.66      6.66 o
   1   2  14       20.93       19.84      2.46 o
   2   2  14       53.01       52.10      3.61 o
   3   2  14       25.67       25.86      3.16 o
   4   2  14       11.44        7.48      2.80 o
   5   2  14        0.50        0.20      2.60 o
   6   2  14       14.05       15.17      2.84 o
   7   2  14       15.66       20.83      3.04 o
   0   3  14        1.93        0.35      2.41 o
   1   3  14       22.29       25.08      2.44 o
   2   3  14       50.55       47.42      3.34 o
   3   3  14       16.01       16.18      5.12 o
   4   3  14       11.83        6.50      3.62 o
   5   3  14        0.85        1.64      2.34 o
   6   3  14       11.00       16.46      3.01 o
   0   4  14       10.75        9.60      3.03 o
   1   4  14       19.35       18.27      2.18 o
   2   4  14       43.48       45.04      2.99 o
   3   4  14        2.40        4.02      3.28 o
   4   4  14        5.72        4.41      3.30 o
   5   4  14        1.70        1.19      2.48 o
   6   4  14        7.86        7.30      2.92 o
   0   5  14      149.71      151.17     10.26 o
   1   5  14       49.35       52.30      3.40 o
   2   5  14       12.89        7.64      3.64 o
   3   5  14        7.77        9.81      3.25 o
   4   5  14       15.73       14.53      4.28 o
   5   5  14        4.02        2.84      4.03 o
   6   5  14        3.52        9.17      3.28 o
   0   6  14        7.56        6.34      3.36 o
   1   6  14       20.67       21.71      3.12 o
   2   6  14       31.07       25.24      4.22 o
   3   6  14        9.63       10.26      3.55 o
   4   6  14        7.76        6.26      3.72 o
   5   6  14        6.23        8.06      6.89 o
   0   7  14       32.17       34.35      6.07 o
   1   7  14        3.26        2.70      2.87 o
   2   7  14        0.90       -3.58      4.61 o
   3   7  14        6.90        7.38      3.73 o
   4   7  14        2.12       -2.50      3.98 o
   0   8  14        3.97        2.79      4.43 o
   1   8  14       12.52        9.91      4.13 o
   2   8  14        3.03        2.01      3.76 o
   3   8  14        2.91        4.48      4.97 o
   0   9  14        2.32       -2.70      7.02 o
   1   9  14        0.02        1.90      5.97 o
   2   9  14        3.99        1.15      4.33 o
   1   0  15       33.66       27.02      7.01 o
   2   0  15       90.84       94.90     12.29 o
   3   0  15      151.71      132.94     10.45 o
   4   0  15        0.04       -4.24      4.62 o
   5   0  15        1.52       -3.84      3.84 o
   6   0  15       22.23       23.53      5.13 o
   0   1  15       39.80       52.29      5.24 o
   1   1  15       26.98       29.48      3.79 o
   2   1  15       47.16       45.94      3.61 o
   3   1  15       86.07       87.59      5.58 o
   4   1  15        3.56        4.04      2.86 o
   5   1  15        8.45       10.14      3.09 o
   6   1  15        0.77       -1.79      3.28 o
   0   2  15       31.27       26.30      4.45 o
   1   2  15        8.15        7.71      2.43 o
   2   2  15       20.76       17.91      2.91 o
   3   2  15       70.48       73.91      5.17 o
   4   2  15       74.62       75.53      9.99 o
   5   2  15        8.21        7.06      2.70 o
   6   2  15        5.41        5.63      2.58 o
   0   3  15       88.72       93.52      5.47 o
   1   3  15        0.20       -0.72      1.71 o
   2   3  15       17.40       12.35      2.28 o
   3   3  15       31.15       28.28      3.36 o
   4   3  15        2.47        2.97      2.74 o
   5   3  15        0.32       -2.40      2.40 o
   6   3  15        4.53        6.25      2.86 o
   0   4  15        1.20       -0.25      2.63 o
   1   4  15        1.61       -0.63      1.73 o
   2   4  15       23.56       28.04      2.73 o
   3   4  15       17.32       16.52      3.18 o
   4   4  15        2.85        2.95      3.08 o
   5   4  15        0.27        2.16      3.71 o
   6   4  15       15.48       13.21      3.25 o
   0   5  15       17.20       25.74      4.39 o
   1   5  15       41.44       48.89      3.77 o
   2   5  15        0.69        0.02      2.49 o
   3   5  15       12.01        6.33      3.43 o
   4   5  15        1.89        7.22      3.23 o
   5   5  15        4.76        4.69      3.22 o
   0   6  15       27.62       31.24      6.52 o
   1   6  15       17.43       16.93      3.05 o
   2   6  15       15.27       13.21      3.74 o
   3   6  15        2.83        0.22      3.23 o
   4   6  15        1.21       -2.83      3.18 o
   5   6  15        1.40       -3.17      3.17 o
   0   7  15       63.35       73.12      7.59 o
   1   7  15        7.56       10.56      3.76 o
   2   7  15        0.91       -2.61      3.32 o
   3   7  15       16.09       16.42      4.34 o
   4   7  15       10.87        7.00      6.58 o
   0   8  15        6.23       -1.16      6.50 o
   1   8  15       11.16       18.64      5.84 o
   2   8  15        4.18        3.13      3.92 o
   3   8  15        6.01        7.65      4.06 o
   0   0  16       46.12       55.48      7.89 o
   1   0  16       10.85       13.85      3.92 o
   2   0  16       14.63       29.08      8.04 o
   3   0  16       86.11       72.30      8.62 o
   4   0  16       17.72       15.96      7.34 o
   5   0  16        0.55        8.60      5.27 o
   6   0  16        1.20        7.59      4.54 o
   0   1  16       34.33       35.76      5.02 o
   1   1  16       40.88       38.32      3.55 o
   2   1  16        6.54        8.04      2.62 o
   3   1  16      157.78      153.27      7.84 o
   4   1  16        5.35        7.81      3.17 o
   5   1  16        6.15        9.33      3.20 o
   6   1  16        4.47       12.16      3.37 o
   0   2  16       24.89       33.22      6.85 o
   1   2  16        3.36        1.02      1.99 o
   2   2  16        4.04        4.21      2.33 o
   3   2  16       78.66       77.19      5.44 o
   4   2  16       63.78       64.38      5.27 o
   5   2  16        0.53       -0.93      2.35 o
   6   2  16        5.35        7.56      2.97 o
   0   3  16        6.04        7.98      3.03 o
   1   3  16       12.32        9.25      2.45 o
   2   3  16        5.99        2.53      2.80 o
   3   3  16        5.41        3.57      2.77 o
   4   3  16        7.38        5.03      2.80 o
   5   3  16        1.45        0.51      3.66 o
   6   3  16       12.56       18.65      3.51 o
   0   4  16       17.29       14.25      3.67 o
   1   4  16        2.03       -1.42      2.12 o
   2   4  16       10.50        4.59      2.69 o
   3   4  16        9.17        9.39      2.97 o
   4   4  16        5.49        5.20      3.02 o
   5   4  16        2.44        6.30      3.18 o
   0   5  16       61.94       59.41      5.49 o
   1   5  16       61.87       64.94      4.35 o
   2   5  16       10.25        9.28      3.40 o
   3   5  16       20.08       23.42      4.28 o
   4   5  16        2.74        7.67      3.48 o
   5   5  16        1.27       -0.22      3.18 o
   0   6  16       35.31       29.41      5.80 o
   1   6  16       23.44       18.02      3.63 o
   2   6  16        0.24       -1.41      3.09 o
   3   6  16        3.07        9.61      4.49 o
   4   6  16        2.51        5.46      4.11 o
   0   7  16       20.20       25.85      5.83 o
   1   7  16        6.60       11.97      4.78 o
   2   7  16        5.96        0.79      3.68 o
   3   7  16        2.00        8.20      4.12 o
   0   8  16       46.59       43.84     10.13 o
   1   8  16        0.59       -1.31      4.40 o
   2   8  16        6.56        1.97      3.81 o
   1   0  17        0.58       -2.81      2.81 o
   2   0  17       37.51       33.44      5.13 o
   3   0  17       50.32       48.32      8.24 o
   4   0  17        0.12       -2.31      4.10 o
   5   0  17        0.04        2.44      4.06 o
   6   0  17        0.89        6.62      5.02 o
   0   1  17       33.28       28.52      4.85 o
   1   1  17       23.64       22.96      3.29 o
   2   1  17       18.68       18.30      3.18 o
   3   1  17       27.34       23.33      4.32 o
   4   1  17        9.29        8.31      3.59 o
   5   1  17        0.53        1.45      3.06 o
   6   1  17        7.43        7.83      6.67 o
   0   2  17        0.39        2.78      3.46 o
   1   2  17        5.89        2.96      2.54 o
   2   2  17        0.04        3.04      2.65 o
   3   2  17       48.88       49.34      4.99 o
   4   2  17       11.59        8.68      3.74 o
   5   2  17        8.71        7.02      2.89 o
   0   3  17        3.01       -0.07      2.78 o
   1   3  17        0.50        0.83      2.17 o
   2   3  17        5.10        1.47      2.42 o
   3   3  17       23.61       14.95      3.30 o
   4   3  17       17.14       18.66      3.52 o
   5   3  17       11.54       10.85      3.27 o
   0   4  17       62.12       67.31      5.57 o
   1   4  17       42.81       44.00      4.93 o
   2   4  17        0.84        1.31      3.00 o
   3   4  17       10.40       12.61      3.75 o
   4   4  17        0.24        2.63      3.13 o
   5   4  17        0.05        0.82      3.24 o
   0   5  17       10.64       11.68      6.25 o
   1   5  17       19.38       18.62      4.57 o
   2   5  17        2.27        9.77      3.69 o
   3   5  17        1.21        2.79      4.19 o
   4   5  17        6.96        5.17      3.77 o
   0   6  17        0.29        3.20      6.13 o
   1   6  17        3.18        6.77      3.26 o
   2   6  17        3.38        2.49      3.64 o
   3   6  17       11.18        6.85      3.83 o
   4   6  17       16.94       17.41      4.55 o
   0   7  17        3.44       -0.74      4.77 o
   1   7  17       10.83       13.73      5.36 o
   2   7  17        4.35        3.29      4.02 o
   3   7  17        0.36        7.84      4.41 o
   0   8  17        4.96       -1.30      6.70 o
   0   0  18        1.12       -1.40      4.62 o
   1   0  18       53.89       52.90      6.08 o
   2   0  18       10.68       13.42      6.62 o
   3   0  18       10.77        7.99      5.89 o
   4   0  18       13.92       19.22      5.58 o
   5   0  18        8.61        6.22      4.87 o
   0   1  18        2.45        3.67      4.76 o
   1   1  18        8.42        6.70      2.82 o
   2   1  18       41.24       31.93      5.29 o
   3   1  18        5.14        1.24      3.45 o
   4   1  18       17.17       15.45      6.76 o
   5   1  18       19.36       23.11      4.19 o
   0   2  18       12.47       12.14      4.31 o
   1   2  18        3.67       -2.47      2.47 o
   2   2  18       15.65       17.96      4.60 o
   3   2  18        8.72        7.25      3.81 o
   4   2  18       15.33       16.19      4.10 o
   5   2  18       26.37       34.29      4.30 o
   0   3  18        1.32        4.10      3.95 o
   1   3  18       22.58       25.38      3.30 o
   2   3  18        2.40        1.77      2.77 o
   3   3  18        5.70        5.74      3.09 o
   4   3  18        7.96        8.45      3.21 o
   5   3  18        3.84        2.12      2.98 o
   0   4  18        0.33       -3.45      3.45 o
   1   4  18       24.92       29.39      3.63 o
   2   4  18       11.44       10.02      3.73 o
   3   4  18        1.34       -1.79      3.73 o
   4   4  18        0.37       -2.17      3.20 o
   0   5  18        3.03        3.47      4.23 o
   1   5  18       36.22       33.47      6.48 o
   2   5  18       15.97       11.15      4.07 o
   3   5  18        3.29       -1.60      3.58 o
   4   5  18       10.05        6.41      4.84 o
   0   6  18        3.49       -0.58      4.29 o
   1   6  18        8.39        3.96      4.72 o
   2   6  18        1.00       -2.32      3.71 o
   3   6  18        0.37       -1.22      3.67 o
   0   7  18        4.55       10.10      7.21 o
   1   7  18       11.44        5.99      8.31 o
   1   0  19        6.23        5.83      4.08 o
   2   0  19       19.46       17.34      6.73 o
   3   0  19        8.45       11.32      6.31 o
   4   0  19        3.36        5.09      8.28 o
   5   0  19        1.90       10.67      6.41 o
   0   1  19        0.26       -0.01      3.56 o
   1   1  19       18.00       17.63      3.50 o
   2   1  19       35.40       37.83      6.36 o
   3   1  19        5.10        9.57      6.19 o
   4   1  19        5.37        1.11      3.42 o
   5   1  19        1.59       -1.25      3.65 o
   0   2  19        0.59        0.78      3.83 o
   1   2  19        6.38        4.64      3.13 o
   2   2  19       12.23       19.60      5.08 o
   3   2  19        4.97       -0.18      3.61 o
   4   2  19        5.06        0.38      4.44 o
   0   3  19        7.95        6.87      4.42 o
   1   3  19        5.07        6.63      2.74 o
   2   3  19       15.26       12.73      5.81 o
   3   3  19        3.21        2.41      3.31 o
   4   3  19        6.21        8.53      5.70 o
   0   4  19        6.84        8.64      4.83 o
   1   4  19        1.22        1.24      2.95 o
   2   4  19        5.57        1.65      3.68 o
   3   4  19        1.71        2.83      3.55 o
   4   4  19        1.65       -1.19      3.57 o
   0   5  19       13.53       11.28      5.06 o
   1   5  19       21.12       23.04      5.81 o
   2   5  19        5.13        0.60      3.82 o
   3   5  19        1.07        2.85      3.90 o
   0   6  19        0.65       -5.59      6.12 o
   1   6  19        0.01        2.07      4.69 o
   2   6  19        5.26        4.18      4.17 o
   0   0  20       10.14        6.43      6.58 o
   1   0  20       48.79       69.00      7.38 o
   2   0  20        2.34        1.16      6.08 o
   3   0  20        2.59       -4.73      5.54 o
   4   0  20        3.93       -2.36      5.64 o
   0   1  20        3.03        6.28      4.43 o
   1   1  20        0.98        1.76      2.90 o
   2   1  20       43.77       42.74      7.45 o
   3   1  20        7.10        5.58      4.15 o
   4   1  20        0.17        1.88      3.78 o
   0   2  20        2.04        0.27      5.00 o
   1   2  20        4.23        3.22      3.01 o
   2   2  20        9.64        7.49     10.06 o
   3   2  20        9.94        7.59      4.23 o
   4   2  20       30.88       21.73      3.90 o
   0   3  20        0.29       -0.93      4.41 o
   1   3  20        0.76        1.75      3.48 o
   2   3  20        2.39        2.40      3.57 o
   3   3  20        2.71        9.12      4.11 o
   0   4  20        0.92        5.29      4.86 o
   1   4  20        1.69        3.63      4.52 o
   2   4  20       11.79       13.75      4.41 o
   3   4  20        1.73       -0.78      3.65 o
   0   5  20        0.38       -4.22      4.64 o
   1   5  20        9.99        9.58      5.49 o
   2   5  20       20.92       14.12      4.79 o
   1   0  21        3.84        9.39      7.02 o
   2   0  21        3.45       15.49      7.15 o
   3   0  21        0.20        5.61      6.54 o
   0   1  21        0.29       -0.08      4.33 o
   1   1  21       29.43       28.04      6.04 o
   2   1  21        1.93       -2.19      3.84 o
   3   1  21        0.14       -2.12      6.42 o
   0   2  21        0.34       -1.09      4.47 o
   1   2  21        3.41        2.85      4.63 o
   2   2  21        2.48        2.69      3.88 o
   3   2  21        1.17       -3.43      3.43 o
   0   3  21        9.98       13.31      5.64 o
   1   3  21        4.71       -1.51      8.97 o
   2   3  21        3.25        0.14      4.16 o
   3   3  21        1.66        5.84      3.99 o
   0   4  21        0.61        5.65      5.17 o
   1   4  21       23.00       19.66     12.27 o
   2   4  21       12.31       10.81      9.51 o
   0   0  22        3.98        8.48      7.27 o
   1   0  22        0.00        2.70      7.08 o
   2   0  22       16.59       28.84      9.09 o
   0   1  22        1.75        5.64      4.80 o
   1   1  22        1.42        5.29      5.15 o
   2   1  22       17.24       12.00      5.44 o
   0   2  22        0.14       -1.61      4.57 o
   1   2  22        7.37        8.24      4.99 o
   2   2  22       11.20       11.09      5.52 o
   0   3  22        3.48       -3.70      4.70 o
   1   3  22        4.45        2.15      4.67 o
   1   0  23        1.72       -6.48      6.48 o
   0   1  23        0.14        6.04      5.63 o
 
